# Supplementary material for: Can the narrow red bands of dragonflies be used to perceive wing interference patterns?
Source: Ecol Evol. 2018 May 8;8(11):5369–84. doi: 10.1002/ece3.4054 (PMC6010746; doi:10.1002/ece3.4054)
Supplement: Supplementary file 1 [file ECE3-8-5369-s001.xlsx]

## Sheet: Sheet1
Species	Family	Popular	Long band centerwavelength	Long band width	Source	Sex
Hemicordulia tau	Dragonfly	Tau emerald	632	30	Yang
Sympetrum rubicundum	Dragonfly	Ruby meadowhawk	620	36	Meinertzhagen
Neoceratodus forsteri	Lungfish	Queensland lungfish	655	85	Kondrachev
Homo sapiens	Human	Human	570	109	Wikipedia
Menemerus confusus	Jumping spider	Confused jumping spider	580	151	Yamashita
Daphnia magna	Water flea	Water flea	608	115	Smith
Neogonodactylus sp.	Mantis shrimp	Mantis shrimp	654	58	Thoen
Papilio xuthus	Butterfly	Asian swallowtail	600	87	Arikawa
Carrassius auratus	Goldfish	Goldfish	623	142	Bowmaker
Ambystoma tigrinum	Salamander	Tiger salamander	610	116	Perry
Pseudemys scripta	Turtle	Red-eared slider	620	89	Baylor
Pieris rapae crucivora	Butterfly	Small cabbage white	640	42	Arikawa
Heliconius erato	Butterfly	Red postman	605	39	McCulloch
Melopsittacus undulatus	Budgerigar	Budgerigar	605	56	Lind
Argyronome Ruslana	Butterfly	Four toothes butterfly	625	85	Eguchi
Callonychium petuniae	Bee	Mining bee	600	154	Peitsch	Female
Xiphydria camelus	Wasp	Wood wasp	604	84	Peitsch	Female
Pieris brassicae	Butterfly	Cabbage butterfly	625	70	Steiner
Tenthredo campestris	Sawfly		596	69	Peitsch	Female
Tenthredo scrophulariae	Sawfly		592	78	Peitsch	Female
Papilio aegeus	Butterfly	Orchard butterfly)	610	69	Matic
Ctenophorus ornatus	Lizard	Dragon Lizard,	571	100	HELEN R. BARBOUR
Anolis carolinensis	Lizard		625	147	IGNACIO PROVENCIO
Pygopleurus israelitus	Beetle		631	94.2	J. Martı´nez-Harms
